# Supplementary material for: Discovery of a highly selective KIT kinase primary V559D mutant inhibitor for gastrointestinal stromal tumors (GISTs)
Source: Oncotarget. 2017 Nov 15;8(67):111110–8. doi: 10.18632/oncotarget.22624 (PMC5762309; doi:10.18632/oncotarget.22624)
Supplement: Supplementary file 2 [file oncotarget-08-111110-s002.xlsx]

## Sheet: Sheet1
Supplemental Table 2: Kinome wide selectivity profiling of CHMFL-KIT-031 with DiscoverX’s KINOMEScanTM technology.
DiscoveRx Gene Symbol	CHMFL-KIT-031
Concentrations	1 mM
AAK1	100
ABL1(E255K)-phosphorylated	100
ABL1(F317I)-nonphosphorylated	100
ABL1(F317I)-phosphorylated	100
ABL1(F317L)-nonphosphorylated	100
ABL1(F317L)-phosphorylated	100
ABL1(H396P)-nonphosphorylated	94
ABL1(H396P)-phosphorylated	80
ABL1(M351T)-phosphorylated	97
ABL1(Q252H)-nonphosphorylated	96
ABL1(Q252H)-phosphorylated	94
ABL1(T315I)-nonphosphorylated	83
ABL1(T315I)-phosphorylated	96
ABL1(Y253F)-phosphorylated	99
ABL1-nonphosphorylated	78
ABL1-phosphorylated	75
ABL2	100
ACVR1	90
ACVR1B	100
ACVR2A	97
ACVR2B	100
ACVRL1	100
ADCK3	94
ADCK4	99
AKT1	100
AKT2	98
AKT3	100
ALK	100
ALK(C1156Y)	100
ALK(L1196M)	100
AMPK-alpha1	100
AMPK-alpha2	100
ANKK1	100
ARK5	97
ASK1	92
ASK2	75
AURKA	97
AURKB	13
AURKC	20
AXL	100
BIKE	100
BLK	98
BMPR1A	100
BMPR1B	100
BMPR2	100
BMX	100
BRAF	90
BRAF(V600E)	100
BRK	100
BRSK1	100
BRSK2	100
BTK	100
BUB1	100
CAMK1	83
CAMK1B	83
CAMK1D	100
CAMK1G	99
CAMK2A	97
CAMK2B	96
CAMK2D	98
CAMK2G	100
CAMK4	100
CAMKK1	100
CAMKK2	100
CASK	88
CDC2L1	100
CDC2L2	100
CDC2L5	97
CDK11	59
CDK2	100
CDK3	100
CDK4	100
CDK4-cyclinD1	100
CDK4-cyclinD3	99
CDK5	100
CDK7	100
CDK8	100
CDK9	100
CDKL1	89
CDKL2	99
CDKL3	73
CDKL5	95
CHEK1	97
CHEK2	82
CIT	64
CLK1	100
CLK2	88
CLK3	100
CLK4	100
CSF1R	0.7
CSF1R-autoinhibited	43
CSK	87
CSNK1A1	100
CSNK1A1L	100
CSNK1D	100
CSNK1E	99
CSNK1G1	100
CSNK1G2	100
CSNK1G3	99
CSNK2A1	69
CSNK2A2	100
CTK	100
DAPK1	100
DAPK2	100
DAPK3	98
DCAMKL1	100
DCAMKL2	100
DCAMKL3	99
DDR1	87
DDR2	61
DLK	97
DMPK	98
DMPK2	100
DRAK1	100
DRAK2	97
DYRK1A	98
DYRK1B	92
DYRK2	100
EGFR	100
EGFR(E746-A750del)	100
EGFR(G719C)	100
EGFR(G719S)	95
EGFR(L747-E749del, A750P)	100
EGFR(L747-S752del, P753S)	100
EGFR(L747-T751del,Sins)	100
EGFR(L858R)	100
EGFR(L858R,T790M)	75
EGFR(L861Q)	100
EGFR(S752-I759del)	92
EGFR(T790M)	100
EIF2AK1	100
EPHA1	100
EPHA2	98
EPHA3	98
EPHA4	100
EPHA5	100
EPHA6	100
EPHA7	94
EPHA8	87
EPHB1	100
EPHB2	87
EPHB3	100
EPHB4	100
EPHB6	12
ERBB2	100
ERBB3	96
ERBB4	98
ERK1	100
ERK2	100
ERK3	92
ERK4	100
ERK5	100
ERK8	100
ERN1	100
FAK	100
FER	86
FES	96
FGFR1	100
FGFR2	92
FGFR3	100
FGFR3(G697C)	91
FGFR4	100
FGR	100
FLT1	100
FLT3	8.9
FLT3(D835H)	75
FLT3(D835V)	40
FLT3(D835Y)	78
FLT3(ITD)	44
FLT3(ITD,D835V)	73
FLT3(ITD,F691L)	91
FLT3(K663Q)	22
FLT3(N841I)	46
FLT3(R834Q)	75
FLT3-autoinhibited	94
FLT4	100
FRK	100
FYN	100
GAK	100
GCN2(Kin.Dom.2,S808G)	94
GRK1	82
GRK2	100
GRK3	95
GRK4	100
GRK7	100
GSK3A	92
GSK3B	99
HASPIN	86
HCK	100
HIPK1	86
HIPK2	100
HIPK3	100
HIPK4	59
HPK1	81
HUNK	95
ICK	100
IGF1R	100
IKK-alpha	100
IKK-beta	100
IKK-epsilon	100
INSR	100
INSRR	100
IRAK1	100
IRAK3	100
IRAK4	100
ITK	96
JAK1(JH1domain-catalytic)	87
JAK1(JH2domain-pseudokinase)	85
JAK2(JH1domain-catalytic)	100
JAK3(JH1domain-catalytic)	70
JNK1	94
JNK2	92
JNK3	99
KIT	0
KIT(A829P)	0
KIT(D816H)	99
KIT(D816V)	87
KIT(L576P)	0.3
KIT(V559D)	0.05
KIT(V559D,T670I)	30
KIT(V559D,V654A)	2.9
KIT-autoinhibited	30
LATS1	100
LATS2	100
LCK	100
LIMK1	95
LIMK2	89
LKB1	100
LOK	96
LRRK2	100
LRRK2(G2019S)	82
LTK	100
LYN	100
LZK	100
MAK	95
MAP3K1	84
MAP3K15	96
MAP3K2	88
MAP3K3	100
MAP3K4	83
MAP4K2	98
MAP4K3	100
MAP4K4	99
MAP4K5	40
MAPKAPK2	97
MAPKAPK5	100
MARK1	88
MARK2	86
MARK3	100
MARK4	96
MAST1	89
MEK1	93
MEK2	90
MEK3	99
MEK4	100
MEK5	20
MEK6	100
MELK	100
MERTK	100
MET	100
MET(M1250T)	100
MET(Y1235D)	100
MINK	77
MKK7	100
MKNK1	87
MKNK2	100
MLCK	93
MLK1	100
MLK2	100
MLK3	100
MRCKA	100
MRCKB	97
MST1	89
MST1R	91
MST2	100
MST3	86
MST4	98
MTOR	100
MUSK	100
MYLK	100
MYLK2	100
MYLK4	98
MYO3A	92
MYO3B	100
NDR1	96
NDR2	83
NEK1	93
NEK10	100
NEK11	100
NEK2	100
NEK3	0.9
NEK4	97
NEK5	100
NEK6	99
NEK7	93
NEK9	88
NIK	94
NIM1	100
NLK	78
OSR1	89
p38-alpha	94
p38-beta	100
p38-delta	99
p38-gamma	95
PAK1	80
PAK2	100
PAK3	100
PAK4	100
PAK6	92
PAK7	100
PCTK1	100
PCTK2	100
PCTK3	100
PDGFRA	25
PDGFRB	1.4
PDPK1	100
PFCDPK1(P.falciparum)	97
PFPK5(P.falciparum)	100
PFTAIRE2	88
PFTK1	100
PHKG1	100
PHKG2	100
PIK3C2B	96
PIK3C2G	90
PIK3CA	93
PIK3CA(C420R)	97
PIK3CA(E542K)	100
PIK3CA(E545A)	88
PIK3CA(E545K)	71
PIK3CA(H1047L)	100
PIK3CA(H1047Y)	89
PIK3CA(I800L)	80
PIK3CA(M1043I)	96
PIK3CA(Q546K)	100
PIK3CB	79
PIK3CD	73
PIK3CG	87
PIK4CB	100
PIKFYVE	87
PIM1	100
PIM2	100
PIM3	95
PIP5K1A	92
PIP5K1C	71
PIP5K2B	97
PIP5K2C	92
PKAC-alpha	100
PKAC-beta	98
PKMYT1	91
PKN1	100
PKN2	100
PKNB(M.tuberculosis)	100
PLK1	100
PLK2	100
PLK3	100
PLK4	100
PRKCD	100
PRKCE	99
PRKCH	100
PRKCI	95
PRKCQ	98
PRKD1	100
PRKD2	100
PRKD3	100
PRKG1	100
PRKG2	100
PRKR	97
PRKX	100
PRP4	100
PYK2	100
QSK	82
RAF1	84
RET	100
RET(M918T)	89
RET(V804L)	95
RET(V804M)	97
RIOK1	96
RIOK2	62
RIOK3	100
RIPK1	99
RIPK2	100
RIPK4	100
RIPK5	100
ROCK1	100
ROCK2	100
ROS1	98
RPS6KA4(Kin.Dom.1-N-terminal)	95
RPS6KA4(Kin.Dom.2-C-terminal)	100
RPS6KA5(Kin.Dom.1-N-terminal)	100
RPS6KA5(Kin.Dom.2-C-terminal)	95
RSK1(Kin.Dom.1-N-terminal)	100
RSK1(Kin.Dom.2-C-terminal)	98
RSK2(Kin.Dom.1-N-terminal)	100
RSK2(Kin.Dom.2-C-terminal)	100
RSK3(Kin.Dom.1-N-terminal)	94
RSK3(Kin.Dom.2-C-terminal)	98
RSK4(Kin.Dom.1-N-terminal)	97
RSK4(Kin.Dom.2-C-terminal)	100
S6K1	34
SBK1	100
SGK	100
SgK110	93
SGK2	90
SGK3	100
SIK	100
SIK2	99
SLK	100
SNARK	100
SNRK	97
SRC	100
SRMS	76
SRPK1	100
SRPK2	100
SRPK3	100
STK16	78
STK33	92
STK35	100
STK36	98
STK39	94
SYK	100
TAK1	100
TAOK1	95
TAOK2	85
TAOK3	92
TBK1	82
TEC	95
TESK1	98
TGFBR1	94
TGFBR2	100
TIE1	99
TIE2	70
TLK1	89
TLK2	82
TNIK	89
TNK1	75
TNK2	100
TNNI3K	100
TRKA	41
TRKB	75
TRKC	62
TRPM6	100
TSSK1B	96
TSSK3	84
TTK	97
TXK	100
TYK2(JH1domain-catalytic)	100
TYK2(JH2domain-pseudokinase)	100
TYRO3	78
ULK1	92
ULK2	93
ULK3	89
VEGFR2	95
VPS34	100
VRK2	100
WEE1	100
WEE2	98
WNK1	19
WNK2	100
WNK3	100
WNK4	88
YANK1	97
YANK2	100
YANK3	100
YES	100
YSK1	89
YSK4	100
ZAK	84
ZAP70	100
